# Supplementary material for: Sequencing vs. amplification for the estimation of allele dosages in sugarcane (Saccharum spp.)
Source: Appl Plant Sci. 2024 Mar 13;12(5):e11574. doi: 10.1002/aps3.11574 (PMC11443436; doi:10.1002/aps3.11574)
Supplement: Supplementary file 1 — Appendix S1. Composition of Cenicaña's diverse panel of 220 genotypes, representing the genetic diversity of Cenicaña's germplasm bank, wild species, resistant or susceptible to different pests and diseases in Colombia, and genotypes of relevance for the breeding program. [file APS3-12-e11574-s003.xlsx]

## Sheet: AppendixS1
Jaimes et al. - Applications in Plant Sciences 2024 12 - Data Supplement S1
DOI 10.1002/aps3.11574
Appendix S1. Composition of Cenicaña’s diverse panel of 220 genotypes, representing the genetic diversity of Cenicaña’s germplasm bank, wild species, resistant or susceptible to different pests and diseases in Colombia, and genotypes of relevance for the breeding program.
ID	Genotype	Selection criteria	Origin of material	Selected for this study
1	S1	Wild species Erianthus spp.	Miami, Florida, USA	No
2	S2	Wild species Saccharum spontaneum	Miami, Florida, USA	Yes
3	S3	Wild species Erianthus spp.	Miami, Florida, USA	Yes
4	S4	Genetic diversity	South Africa	Yes
5	S5	Genetic diversity	Peru	Yes
6	S6	Wild species Saccharum officinarum	Miami, Florida, USA	No
7	S7	Wild species Saccharum sinense	Miami, Florida, USA	No
8	S8	Genetic diversity	Barbados and Trinidad and Tobago	No
9	S9	Relevance for the breeding program	Cenicaña - Colombia	No
10	S10	Resistant/susceptible to Sipha flava	Cenicaña - Colombia	No
11	S11	Resistant/susceptible to Sipha flava	Cenicaña - Colombia	No
12	S12	Genetic diversity	Cenicaña - Colombia	No
13	S13	Resistant/susceptible to Sipha flava	Cenicaña - Colombia	No
14	S14	Resistant/susceptible to Sipha flava	Cenicaña - Colombia	No
15	S15	Resistant/susceptible to Puccinia kuehnii	Cenicaña - Colombia	No
16	S16	Resistant/susceptible to Sipha flava	Cenicaña - Colombia	No
17	S17	Resistant/susceptible to Sipha flava	Cenicaña - Colombia	No
18	S18	Resistant/susceptible to Sipha flava	Cenicaña - Colombia	No
19	S19	Resistant/susceptible to Puccinia kuehnii	Cenicaña - Colombia	No
20	S20	Genetic diversity	Cenicaña - Colombia	No
21	S21	Genetic diversity	Cenicaña - Colombia	No
22	S22	Resistant/susceptible to Leifsonia xyli	Cenicaña - Colombia	No
23	S23	Genetic diversity	Cenicaña - Colombia	Yes
24	S24	Genetic diversity	Cenicaña - Colombia	No
25	S25	Relevance for the breeding program	Cenicaña - Colombia	No
26	S26	Resistant/susceptible to Sugarcane mosaic virus	Cenicaña - Colombia	No
27	S27	Genetic diversity	Cenicaña - Colombia	No
28	S28	Genetic diversity	Cenicaña - Colombia	Yes
29	S29	Genetic diversity	Cenicaña - Colombia	Yes
30	S30	Relevance for the breeding program	Cenicaña - Colombia	Yes
31	S31	Genetic diversity	Cenicaña - Colombia	Yes
32	S32	Relevance for the breeding program	Cenicaña - Colombia	No
33	S33	Resistant/susceptible to Sugarcane mosaic virus	Cenicaña - Colombia	No
34	S34	Resistant/susceptible to Puccinia kuehnii	Cenicaña - Colombia	Yes
35	S35	Genetic diversity	Cenicaña - Colombia	No
36	S36	Genetic diversity	Cenicaña - Colombia	Yes
37	S37	Genetic diversity	Cenicaña - Colombia	No
38	S38	Genetic diversity	Cenicaña - Colombia	Yes
39	S39	Resistant/susceptible to Sipha flava	Cenicaña - Colombia	No
40	S40	Genetic diversity	Cenicaña - Colombia	Yes
41	S41	Genetic diversity	Cenicaña - Colombia	No
42	S42	Genetic diversity	Cenicaña - Colombia	No
43	S43	Genetic diversity	Cenicaña - Colombia	Yes
44	S44	Genetic diversity	Cenicaña - Colombia	No
45	S45	Genetic diversity	Cenicaña - Colombia	Yes
46	S46	Genetic diversity	Cenicaña - Colombia	Yes
47	S47	Genetic diversity	Cenicaña - Colombia	No
48	S48	Genetic diversity	Cenicaña - Colombia	Yes
49	S49	Genetic diversity	Cenicaña - Colombia	Yes
50	S50	Resistant/susceptible to sugarcane Fiji disease virus (Fijivirus)	Cenicaña - Colombia	No
51	S51	Genetic diversity	Cenicaña - Colombia	No
52	S52	Genetic diversity	Cenicaña - Colombia	No
53	S53	Genetic diversity	Cenicaña - Colombia	Yes
54	S54	Genetic diversity	Cenicaña - Colombia	No
55	S55	Genetic diversity	Cenicaña - Colombia	No
56	S56	Genetic diversity	Cenicaña - Colombia	No
57	S57	Resistant/susceptible to Xanthomonas albilineans	Cenicaña - Colombia	No
58	S58	Genetic diversity	Cenicaña - Colombia	No
59	S59	Genetic diversity	Cenicaña - Colombia	No
60	S60	Genetic diversity	Cenicaña - Colombia	No
61	S61	Genetic diversity	Cenicaña - Colombia	Yes
62	S62	Resistant/susceptible to sugarcane Fiji disease virus (Fijivirus)	Cenicaña - Colombia	No
63	S63	Resistant/susceptible to Sugarcane mosaic virus	Cenicaña - Colombia	No
64	S64	Resistant/susceptible to Puccinia melanocephala	Cenicaña - Colombia	No
65	S65	Resistant/susceptible to sugarcane Fiji disease virus (Fijivirus)	Cenicaña - Colombia	No
66	S66	Resistant/susceptible to sugarcane Fiji disease virus (Fijivirus)	Cenicaña - Colombia	No
67	S67	Resistant/susceptible to Aenolamia varia	Cenicaña - Colombia	No
68	S68	Genetic diversity	Cenicaña - Colombia	Yes
69	S69	Genetic diversity	Cenicaña - Colombia	No
70	S70	Genetic diversity	Cenicaña - Colombia	No
71	S71	Genetic diversity	Cenicaña - Colombia	No
72	S72	Genetic diversity	Cenicaña - Colombia	No
73	S73	Genetic diversity	Cenicaña - Colombia	Yes
74	S74	Resistant/susceptible to Diatraea spp.	Cenicaña - Colombia	No
75	S75	Genetic diversity	Cenicaña - Colombia	No
76	S76	Resistant/susceptible to Sipha flava	Cenicaña - Colombia	No
77	S77	Resistant/susceptible to Sipha flava	Cenicaña - Colombia	No
78	S78	Genetic diversity	Cenicaña - Colombia	No
79	S79	Genetic diversity	Cenicaña - Colombia	Yes
80	S80	Resistant/susceptible to Sipha flava	Cenicaña - Colombia	No
81	S81	Genetic diversity	Cenicaña - Colombia	No
82	S82	Genetic diversity	Cenicaña - Colombia	No
83	S83	Genetic diversity	Cenicaña - Colombia	No
84	S84	Genetic diversity	Cenicaña - Colombia	No
85	S85	Genetic diversity	Cenicaña - Colombia	No
86	S86	Genetic diversity	Cenicaña - Colombia	No
87	S87	Resistant/susceptible to sugarcane Fiji disease virus (Fijivirus)	Cenicaña - Colombia	No
88	S88	Resistant/susceptible to sugarcane Fiji disease virus (Fijivirus)	Cenicaña - Colombia	No
89	S89	Wild species Saccharum barberi	Miami, Florida, USA	No
90	S90	Resistant/susceptible to sugarcane Fiji disease virus (Fijivirus)	Republic of India	Yes
91	S91	Genetic diversity	Republic of India	No
92	S92	Genetic diversity	Republic of India	No
93	S93	Genetic diversity	USA	Yes
94	S94	Genetic diversity	USA	No
95	S95	Resistant/susceptible to Sugarcane mosaic virus	USA	No
96	S96	Genetic diversity	USA	Yes
97	S97	Genetic diversity	USA	No
98	S98	Genetic diversity	USA	Yes
99	S99	Genetic diversity	USA	Yes
100	S100	Genetic diversity	USA	No
101	S101	Genetic diversity	USA	No
102	S102	Genetic diversity	USA	Yes
103	S103	Wild species Saccharum officinarum	Miami, Florida, USA	Yes
104	S104	Wild species Saccharum sinense	Miami, Florida, USA	Yes
105	S105	Genetic diversity	Colombia	No
106	S106	Genetic diversity	Colombia	Yes
107	S107	Resistant/susceptible to Aenolamia varia	Colombia	No
108	S108	Genetic diversity	Colombia	No
109	S109	Genetic diversity	Colombia	No
110	S110	Genetic diversity	Colombia	Yes
111	S111	Genetic diversity	Colombia	Yes
112	S112	Genetic diversity	Colombia	Yes
113	S113	Genetic diversity	Colombia	No
114	S114	Genetic diversity	Colombia	No
115	S115	Resistant/susceptible to Aenolamia varia	Colombia	Yes
116	S116	Genetic diversity	Colombia	Yes
117	S117	Genetic diversity	Colombia	No
118	S118	Genetic diversity	Colombia	No
119	S119	Genetic diversity	Colombia	Yes
120	S120	Genetic diversity	Colombia	No
121	S121	Wild species Saccharum officinarum	Miami, Florida, USA	No
122	S122	Genetic diversity	Hawaii, USA	Yes
123	S123	Genetic diversity	Colombia	No
124	S124	Resistant/susceptible to Aenolamia varia	Colombia	No
125	S125	Genetic diversity	Colombia	No
126	S126	Genetic diversity	Colombia	No
127	S127	Genetic diversity	Colombia	No
128	S128	Resistant/susceptible to Aenolamia varia	Colombia	No
129	S129	Genetic diversity	Colombia	Yes
130	S130	Wild species Saccharum officinarum	Miami, Florida, USA	Yes
131	S131	Wild species Saccharum officinarum	Miami, Florida, USA	No
132	S132	Wild species Erianthus spp.	Miami, Florida, USA	Yes
133	S133	Wild species Saccharum officinarum	Miami, Florida, USA	No
134	S134	Wild species Saccharum officinarum	Miami, Florida, USA	No
135	S135	Wild species Saccharum officinarum	Miami, Florida, USA	No
136	S136	Genetic diversity	Mexico	No
137	S137	Genetic diversity	Colombia	Yes
138	S138	Wild species Saccharum officinarum	Miami, Florida, USA	No
139	S139	Wild species Saccharum barberi	Miami, Florida, USA	Yes
140	S140	Wild species Saccharum barberi	Miami, Florida, USA	No
141	S141	Wild species Saccharum officinarum	Republic of India	No
142	S142	Wild species Saccharum officinarum	Papua New Guinea	No
143	S143	Resistant/susceptible to sugarcane Fiji disease virus (Fijivirus)	South Africa	Yes
144	S144	Genetic diversity	Indonesia	No
145	S145	Genetic diversity	Puerto Rico	Yes
146	S146	Resistant/susceptible to Sipha flava	Puerto Rico	Yes
147	S147	Genetic diversity	Puerto Rico	No
148	S148	Relevance for the breeding program	Puerto Rico	No
149	S149	Relevance for the breeding program	Puerto Rico	No
150	S150	Genetic diversity	Puerto Rico	Yes
151	S151	Genetic diversity	Australia	Yes
152	S152	Genetic diversity	Australia	No
153	S153	Genetic diversity	Taiwan	Yes
154	S154	Resistant/susceptible to sugarcane Fiji disease virus (Fijivirus)	Australia	No
155	S155	Resistant/susceptible to sugarcane Fiji disease virus (Fijivirus)	Australia	No
156	S156	Wild species Saccharum barberi	Miami, Florida, USA	No
157	S157	Resistant/susceptible to Sugarcane mosaic virus	Dominican Republic	No
158	S158	Genetic diversity	Brazil	No
159	S159	Genetic diversity	Brazil	No
160	S160	Wild species Saccharum barberi	Miami, Florida, USA	No
161	S161	Wild species Saccharum barberi	Miami, Florida, USA	No
162	S162	Wild species Saccharum sinense	Miami, Florida, USA	No
163	S163	Wild species Saccharum officinarum	Miami, Florida, USA	No
164	S164	Relevance for the breeding program	Mauritius	No
165	S165	Resistant/susceptible to Diatraea spp.	Brazil	No
166	S166	Wild species Saccharum officinarum	Miami, Florida, USA	No
167	S167	Wild species Saccharum sinense	Republic of India	No
168	S168	Resistant/susceptible to Diatraea spp.	Cenicaña - Colombia	No
169	S169	Resistant/susceptible to Diatraea spp.	Cenicaña - Colombia	No
170	S170	Resistant/susceptible to Diatraea spp.	Cenicaña - Colombia	No
171	S171	Genetic diversity	Venezuela	No
172	S172	Resistant/susceptible to Diatraea spp.	Cenicaña - Colombia	Yes
173	S173	Relevance for the breeding program	Cenicaña - Colombia	No
174	S174	Relevance for the breeding program	Mexico	No
175	S175	Resistant/susceptible to Diatraea spp.	Cenicaña - Colombia	No
176	S176	Resistant/susceptible to Diatraea spp.	Cenicaña - Colombia	No
177	S177	Resistant/susceptible to Puccinia kuehnii	Cenicaña - Colombia	No
178	S178	Relevance for the breeding program	Cenicaña - Colombia	No
179	S179	Relevance for the breeding program	Cenicaña - Colombia	No
180	S180	Genetic diversity	Cenicaña - Colombia	No
181	S181	Relevance for the breeding program	Cenicaña - Colombia	No
182	S182	Resistant/susceptible to Diatraea spp.	Cenicaña - Colombia	No
183	S183	Genetic diversity	Cenicaña - Colombia	No
184	S184	Wild species Saccharum barberi	Miami, Florida, USA	No
185	S185	Genetic diversity	Cenicaña - Colombia	No
186	S186	Relevance for the breeding program	Cenicaña - Colombia	No
187	S187	Resistant/susceptible to Sugarcane mosaic virus	Hawaii, USA	No
188	S188	Wild species Saccharum sinense	Miami, Florida, USA	No
189	S189	Resistant/susceptible to Aenolamia varia	South Africa	No
190	S190	Resistant/susceptible to Puccinia melanocephala	Barbados	No
191	S191	Relevance for the breeding program	Cenicaña - Colombia	No
192	S192	Resistant/susceptible to Diatraea spp.	Cenicaña - Colombia	No
193	S193	Resistant/susceptible to Diatraea spp.	Cenicaña - Colombia	No
194	S194	Resistant/susceptible to Puccinia kuehnii	Cenicaña - Colombia	No
195	S195	Relevance for the breeding program	Cenicaña - Colombia	No
196	S196	Resistant/susceptible to Diatraea spp.	Cenicaña - Colombia	No
197	S197	Relevance for the breeding program	Cenicaña - Colombia	No
198	S198	Genetic diversity	Cenicaña - Colombia	No
199	S199	Relevance for the breeding program	Cenicaña - Colombia	No
200	S200	Relevance for the breeding program	Cenicaña - Colombia	No
201	S201	Relevance for the breeding program	Cenicaña - Colombia	No
202	S202	Relevance for the breeding program	Cenicaña - Colombia	No
203	S203	Relevance for the breeding program	Cenicaña - Colombia	No
204	S204	Relevance for the breeding program	Cenicaña - Colombia	No
205	S205	Resistant/susceptible to Sugarcane mosaic virus	USA	No
206	S206	Relevance for the breeding program	Cenicaña - Colombia	No
207	S207	Relevance for the breeding program	Cenicaña - Colombia	Yes
208	S208	Wild species Saccharum officinarum	Miami, Florida, USA	No
209	S209	Resistant/susceptible to Leifsonia xyli	Colombia	No
210	S210	Relevance for the breeding program	Hawaii, USA	No
211	S211	Resistant/susceptible to sugarcane Fiji disease virus (Fijivirus)	Mauritius	No
212	S212	Relevance for the breeding program	Australia	No
214	S214	Relevance for the breeding program	Australia	No
215	S215	Relevance for the breeding program	Australia	Yes
216	S216	Relevance for the breeding program	Argentina	No
217	S217	Relevance for the breeding program	Colombia	No
218	S218	Relevance for the breeding program	Mauritius	No
219	S219	Relevance for the breeding program	Brazil	No
220	S220	Relevance for the breeding program	Brazil	No
221	S221	Wild species Saccharum officinarum	Miami, Florida, USA	No
