# Supplementary material for: Sequencing vs. amplification for the estimation of allele dosages in sugarcane (Saccharum spp.)
Source: Appl Plant Sci. 2024 Mar 13;12(5):e11574. doi: 10.1002/aps3.11574 (PMC11443436; doi:10.1002/aps3.11574)
Supplement: Supplementary file 2 — Appendix S2. Adjacent window of the 400‐bp (200 bp upstream and 200 bp downstream) sequence used for probe design in the Flex‐Seq and KASP protocols to test the 76 selected SNPs. The SNP is located at position 201 and denoted within a square bracket. [file APS3-12-e11574-s001.xlsx]

## Sheet: Appendix S2
Jaimes et al. - Applications in Plant Sciences 2024 12 - Data Supplement S2
DOI 10.1002/aps3.11574
Appendix S2. Adjacent window of the 400-bp (200 bp upstream and 200 bp downstream) sequence used for probe design in the Flex-Seq and KASP protocols to test the 76 selected SNPs. The SNP is located at position 201 and denoted within a square bracket.
Marker	401-bp sequence flanking the SNP
snpSS00014	ATGCAATTAGTTCCAGTGGGAGGGAGAAGGTAATCTTATTTTGCCATGGGTCACTGATTTGAGGATTATATATTTTTTGGGGTTCTGGAAGCAATCATGCTGCTAGATAGCTAGTATGTTTAACCAGCTGAAGGTGGGTTGCTGTAGCAGTAAAAAACTGCTGTCCTAGCTGCAGGATAAGCCTGCAAAACTTAGCTAAG[R]GACACTACTAGCCTACCAAAAGTCTGTCCCCACTACACGTCTAGTCTAGTGTTCTCACTACAGCTTGACTGCTATTCAGCCTTTGAAAGTTATCTGCAGTTGCAGACTTCTAGTCTAGTGTTCTCACCAAGCTGCAGCCTTGACTGAAGATTGGTCTGCATTTGCAGACTTCTGTGCAAGACCAGCAGCAGATTAT…
snpSS00015	CGGTTGAGCTCTCATGTACGTCGTGTCACGCCGCGCGCATGAGCGAGCGGTGGGTGCCGGCCGGTGGTTGGCTGCCGACGCCCCGCTCCGTGCGTGGGTGATGCCGCTGCTGCCTCACGCGTGCCCTTGTGCTGACTGCTCAAACAACTCGACAGGGCAGCGGATTTCTCCAGGGACTACGACGGGGCCTGCCTCCAGAT[S]CGCATGTCCTACAGCCCCGCCGCCCACTTCTTCCTCTTCCTCGTGCAGTGGACCGACTGCAGCCTCGCCGGCGCGCTTGGGCTGCTCAGGATCCTAATCTACAAGGTGGTTTCTGCTCCTCGATAGGTTCCTGTGATGTGGCGTGGTGTGGTGTTCAGGATTTGATGCCGTTCTGTCTCTGTGCTGCGCTTTTTGC…
snpSS00016	AAACCTGCTTGCAAGCCTGTTCTTTTTTTCCCCTTGATTGAAAAAAAAACGTCGGTAGAAAATGTGTTTGTGATCGGCTTTCTCTGCGGCTGAATTGAGTTTCTTCCTTCTCGGTTCTCAAGATTTTGATACACCCGTGTGCCTGCCTGCCTGCAGACGCTGTTCAAGACGCTGGCCATCTCCTTCTCGACGATGACGCT[M]TTCACGGGGATCACGCCGCTGTACGGGAGCAGCCTGCAGTACGCGGGGCCGGCGCCGCTCGTCTGGGGCTGGGTCGTCGTCTCCTTCTTCACCTGGTTCGTCGGCATCGCCATGGCCGAGATCTGCTCCTCCTTCCCGGTACGCGTCCATATAGTGGTGCACTCTGTCTGTCTGGGCCTTGCATGATCAGATTGAT…
snpSS00018	TGGACGCGCTGCATCAGCACGACAACATGGAGCTCAAGCTGGAGTTCAGCCTGGTGAGTTTCCTTTTATTGATCTGATCTTATTTGCCCCCTCACATATTCTGATTTTAGTCTTCATTAGTATCATAAAGGATTGCACTCTGTGGTCAGTCTATATTTGTGATTACTGTTTTGATGTGAGAAAATACAGCTGCAGGTACT[R]CTACTCCATCCTCAGAAGGAGCACCAGGTGAGAACATAAGCAGGCGCCAAGCAAAACTTGAAGCTGCTGCAGCGGCAGCTTCTTTATATGGAAGATCTTTTGTTTATCCTCCAGCAAACACCCTAAACAGGTATGTTTCTGGAACTGTCTGAAGTCTAATTGCAAAGTTTTTCATCTTGGCAAACTGGCTGGTTAA…
snpSS00022	CCGTAATTGATGAGTGAGTAGGTGGGTTAGGTGCACCCCTCGCCCAGTGGGAAGTCATGAGGCTAGCCCCCCTGAATGAAGAAGTAGTGGGCAAAAAATCAATTGATTAGTTTTGCTAATGAATGGAATGGAGTTGCATACAGTTTTTTTTGAATCTCTTTCTTTTTTCTTTCTTATTTCTTTCCCATGACGACTAGGAA[Y]GGGCAAATCAAGAATTTCATTTCGAATTCCTCCTCCTTTTTCTATTTTTTTATATTAAAATATCTTTCTTTGTTATTGTTTATAAAAGTTACCATTTTTGTTGGTCTAGTCTTTTATCGTTTTTTACTCCCCCTAGTGCTACTAGTCTCCCAGCTAGATTTGGCATTGTTGTCCTCCTGTTTTCTTATAACTCTCC…
snpSS00024	TATAGCTTTGTCTGTGTTTCATCAGCATTGATTGCTAGCAACACATAATCTTATTGCTCATTACAATATGTTGTCTGTGTTCAGTTTGGGCCGATGCGGACACTTGGTTTGAGAGGCAGCAGCAGGAAGAGGAGATGCAGCGGCTGCAGGCAGAGCACCGTGCAGCAATGCAGGCAGCAGAGAAGCTGCACAGGGAGAAA[Y]TGGCTGCCGAAAGGGAGGGCGAGAAAGAAGAAGAGACAGCAGATCCCATGGCTGCTGCAGAGGCTCAGGCTGTGAAACAAAGTTCTTAAGAACCGGGATATCAATTTCATAACATATGTGCTACATTGGTGCCCCTTTGCCAAATACATGTTTCTCAGCAGCGTGGCTACAATATGACTAACGAATCTTGTGAGTG…
snpSS00054	GCTTTCCCCATTGTCAACCAGAACAAGACTATGATCAGAACCTACTCTAGTTAGGCACCAAGACATGGACAAAGAAAATTTCTCTTCCCACCCCATGGAAAAGAAAACCATATCCAAGTTCACTAAGATTGGCTTATCCTGCTTATTGGTCCAGGTGAATTTCTGACCAGATCTTTTAAGCTCCCTTAGCTGATGATCTC[Y]AATGAAAGAGTTAAATTGGTCTATTAGTCTAAAGTCAATGTTATCAGAATTCTTATCTGACATTTCCCTGATTAAATTGAAATCCCCACCAATGACTAAAGAAAGCACAAAATTTTGACAAATAGTTCCTACTTCTTCTAAAAAATCACTTAGCAATTCATGATTCACAGGTCCATAGACAGTTACCATGACCCAT…
snpSS00055	TTGCATTCATTTACACTGCTAGTAATACATGATACTGATACTGGCCGTCGGCTATTTATCTACAAGGGAGCTAGCTTCAAGTTCAACAACGTTGTCTCCTTATATCTTTAATTTTGTGATGAAGGTGCACGCTGCAGCAGCTAGGCTGCATGTAGGCCTTGGTCTTCCAGGTTAGTGACCGATTGGTTTCCCTGTGCCTC[R]TGCTTTTAGGAACCTGCAGATCGATATATACTTAACAAGCATTCGATTGAGCCCATGGATGCTAGCTCTTAACTTGACCATCACATGCATATATGTATGTATGTAAATCAACTGATCTTCATTCTTGCTAGTTCAAGTCCATGGATGCTCTGTTATTCACTCAATTGAACTTCCCCTTTCCTTTTGCTTTTTGTTA…
snpSS00056	GTCACTGGTGGAAGGAACACTGGGCGTGTTGGTGTTATCAAGAACAGGGAGAAGCATAAGGGCAGCTTTGAGACCATCCATGTCGAGGACTCCCTGGGCCACCAGTTTGCCACCCGTATGGGCAACGTGTTCACCATCGGAAAGGGCAACAAGCCATGGGTGAGCCTGCCCAAGGGCAAGGGTATCAAGCTGAGCATCAT[Y]GAGGAGCAAAGGAAGCGGGATGCCGCTGCCCAGGCTGCTGCCGCATAAATCCTCTGAATGTGCTTGGAGTTTTGCTATGTCTAGTTTATCTGCAATGATATAGAACTATGTTCCAAGACATGTTTAAGTTTTGCCTGATGCTTGTTAATTCGTGAACGATGTTTGCAGCTAGCTGTAATGCTGTAATGCGACTATC…
snpSS00057	CTCTCATTCTTGGTTTGACAACATGGAACACTTATTTCATTCTTGGGCTGACAATAGAGGAGCCTTGCTATCATTCCATTTGTTTAATCTTTTCTGTGCTTCTTCAACCTGCATTGTAGGAGAGATTCGGAATGAATTCATCTCAATACATGTAGAAATGTATAAGAGGCAAGCATGAAAAACTGGATGAATTGTCATTT[S]TTACAAAATTGTGCTTTCTATCTGTAATGGCTTTCAGTAACATTGTTATCTCTCTATGAAGATTGTTATCGGTGAACAATTAATTTTGAAAACTTCAATTTGCAGTATACACAAAACCAAATTGGAGTAAGTTATTGCAATCTGTACCTCTTTGGTCCAGTTGGTCCTGTATGTAACCCACACCAGGATCAAGGTC…
snpSS00058	CAATCAGATATTAATAGTTGAGAAAGATGCACAAGAAGTTAATAAGAAAAGCTTTAGAGCTTTGCCGTAAATCCAATAACTTTATGATGTAACAGTTATAGCAAATAATTGTTATATATGATACCATTATAAGAAGTTCACAGTTTTCCAGAAGCTTGTATGTTTCTTCAGGTATATCACTGACATCACTGCATCCATCA[Y]AGGAATTCAGACAAGAGGCCTTACAGCAACACAGTTCATTGTAGCAAAATTAACCTTGCACTGAACTTGGTCTACCTTATATAGCACACATCACCAAAACGAAAACCAAGAGAGCGGTAACCCTGACCGTGCCAAACAGGTAAAGGAATAACCTGAGATGAAGAAAACGTAGCTTCAGAAAGTAATATGAAGCACN…
snpSS00059	CCCCCCAAGCCCAAGGACCCCATCGCTGCGGCCACCAGCGGCATGCTCAGCCCACGTGGCCGTGGCCGTGGGCGTTCACCCAAGAAGGCCAAGGTCGCCGTGGAAGATCCCAGTGGTGAGCCTGCTGCAGCGCCCGGCATTGTTGCTGATGCCAGTGCTGTACCTGTCAAGCGTGGGCGTGGACGGCCCCCCAAGGTGAG[S]CCTGCAGTGGTTGGGAAACCGTCTGAGTCTTAAACCATGCACGTTGAATCGTGTGATGGTAATGGTTGCAAGGTTTGGGAGTGGCCTGGCTCATCAAATTGAGTTCTGCACTAACTTTTGCAGTTGGTTAAATAGCATCGGTTAGAGAGTACTCTCAGTAATCTAGATGGGTTTCTGTACATCCAATGGTGGGTGA…
snpSS00060	TGCTGAACACAACCACATCGGCTCGCTTTATCTGCAGTATTGGAGGGCAGAGTCCTGCATCGGTCATCCATGTGAAAAAACTCTCGATAGCTCTGGCAAGACAGTACAGGGATATCTCAATTCTCCTGCTCTTCTTCTCGATAAGCAATGCCAGACCTGTTGGAAACTGTCATATGAAAACAACTTAGTATCATAAAGCT[R]CAGGATTAGGAAAAGATGCTGAATTCATGTGCCAAAGTAGTTTTGCATACCGTGCCAAGGATGACAAGAGGGGTATTGGCTCTGTGGAAGGTCCTAAAAAGCAGGCAGGTCCAAGCCCTGATATATAGAAGGAAACAGCATTAATTCCATCCCAAGGGAAAAAACGATTATACATCTAGATGCTTACTGCAAAAGC…
snpSS00061	TCAGCGAGACGAGTACACGTCGCACCACGTGAGGACGATAAAGATCCCACGACGAGAATCAAGATGCATCCCTATCAGAATTTGGACCCTTGCCACGTCATTGCCACTACGGCGGTCGGCGGAGCGGTGCGGCCGCCACCCACTACCACTAATCCTTCCCTCCCCTCGCGTGCTTAATCCCTCTTCCATTGTCTTTATCT[S]TCTTCCTCATCTTAATCACCATTCACCAGACGAACAGCCCTAGCGAATTCATATTCCATTCCTGGTTCTCCGTCCATGGCCGCGTCGCTGCTTCGCCGTGGCGCTGTCGCCAGCCGCCGGCGATGCCCGGTGGAGATGCTGCGGCGGCTGGTCTCGTCCGAGGCGGCGCCCGAGCGGGCACCGTCGCGGCCACCGC…
snpSS00062	CGCTCGGGGCTCGGGGAGGAGACGTGCCTGCCGTACGCGCAGCACTACATCCCGCCGTCGCGTGACCTCGAGTCCTCCCGCGCCGAGGCCGAGCTCGTCATCTTCTCCGCCATCGACGACCTGCTCGCCAAGACCGGCGTCTCCCCGCAGGACATCGACATCCTGGTGGTGAACTGCAGCCTGTTCGCGCCGACGCCGTC[S]TTCACGGACATGATCATGCACCGGTACAAGCTCCGCAGGGACGTGCGCAACGTGCACCTCGCCGGGATGGGGTGCAGCGCGGGGCTCATCTCCGTGGAGCTGGCCCGAAACCTGCTGCAGGTGGCTCCCCGGGGCGCGCGCGCGCTGGTGGTGTCCACGGAGACCATCACCCCGAACTACTACATGGGCAAGGAGC…
snpSS00063	GGGTTGATAAATGGCTCTTTTCCAAAAACAAATTGCTTTCAAGTCACAACATTGCTGTACCACTTATTTCAAATATTGTTTGCAGGAGCATTTGCTGATAGTCTGTGAACTTCTGAAGGCAAACCTGTATGAGTTTCAGAAATTCAACAGAGAATCAGGGGGTGAGGTTTACTTCACAATGCCAAGACTGCAGGTATTAC[Y]GAGTTATGATATCCACTAATATTGATGTGATGTTTCATGACCAATAACGAAACATGAAACTACAATTTTTCACATAGGTTTAATATTTTCCTTTGTTGTACCCCTTGGCAGTCAATAGCTATTCAGTGTCTGGAGGCGCTGCAGTTTCTGCATGGTCTTGGTCTAATCCACTGTGATTTAAAGCCAGAAAACATAT…
snpSS00064	CTATGCATACATATATATATGAATAATGTGCAGCGGATTTCTGGAATAATTACTGAGCCCTTGTTTGGGTGGGGCCAGGATGGCTGTCAGCCTAGCTCCTTCAAGTATAGAGCAGACAACAATAGAACTTAAATACGTGAATTCAGACTTCAAAGGATCAATGAAGAACATATCCTTCAAGAATTGTCCACTAACCTTAA[Y]TGGCTCCTCCCTGTCCAGCATGCCAACATTGTTCACCAGCATTTCACCATATTCACCAATGCACCAAACAGCTACTCTTACTAAACTTCCCTAATTAGTATAATATTGACAACGTTACAGACATCAGGTAGGATGAGATGGAATGGAATGCAATATGAAGAGTATAAACTTTCCCCTAACCTGTTTACCATATGAT…
snpSS00065	AGCAATTGCACAACAACAATAGGTCAGTGAATCGGTGTGAAGATCGATGAGGTACCTATACTCAGAAAATATATCATCATGTTCTGCAACCTCTTGTCTTGTTGGCCGGTCATAAAAAGGTGATGCATGAAGGTATTGCAGCTTCTGAAGCTTGGTGACTGCAGTTGGCAATGTCAATATCCATGTACCTCTGATATCCA[R]TGTCTGCAGCTGCCTTAAATTTCCAAACGAATTTGGCAGTTCAAAAATAGCCTGACATCCTAGTAGAGAGAGGTACCTCAGGTGAAGGAGCTCCCCGATCCTATCAAGGTGATGGTCTCTGAGCCCTACTGTCTGCGACAGATCCAGCACCTGGAGGAATCTCATCTTCTTGGATAAGAAAAATGATCTCCACTCT…
snpSS00066	AGAGCGCAATGAGGCCCAGAATGTGCTAAGGCTGAAGGAAGAGGAGCTAGCACAACTGAGAGCAAAGCTCAAGCTGATAGAAGGGCAAGAAATGGAGAAAACCTGGTCATTGAGGACTGAACTCATGAAGATGGAAGAAGCGATGCTTAAGCAGCAGCAAGAGCTCACTGCACTAAGACAGCGACTGCAGGAGGTTGAGC[R]TGAAAAGGCTAATGGTTCTCAGCTAGTGCAGCAGGATATCTTTGGAGGTAGATTGCTGGCACGGCTATCAGAGATGCCTGCAGGCCTTGATCAATCAATGGCAATGTCCATGTCTATGGACTTGGATACGGGAGATCAGCCAGCCATGCAAGATGTCAAGGTAATAAAGGAGGATACTCGCCAGCAGGGCCACATA…
snpSS00067	ATGACCCACCCAGGTAAGGTGTTCTGATTGAATGTAAGCCCATAGATCTTAAATTTCGTCTGCAGCAGACCGGCAAGAGCAGGACCACATGCCATTCCAAGAGCACTGGCACTGACAAACCCAGCAGATGCCTGCATCCTGGTTTTCAGGGGTACACAGTCGCTGATGTAGCGGCGGTTCACGGCTCTGGCCGAACCCAA[R]CTGCAGATGATTGTCAATTTCATCAAACAACAGTTTCAGATCCCAATACTGATACTAGCACAAACACTGACTAGGGAAAGAAATAAAATTTGATTAACCGATAAATAAACAGAGATAATATAGTAACTATACCCGCACAATAGTCGGCCAACAATAAGAACAGTTAGGGAATTCAGATCATATGCCAAAGCATACA…
snpSS00068	CGGTGCATAATCACAACCAGAATATTCAATTTCTCCTAGTGAGGTGAGGTTCTCCTAGTGTTTTGATATTTAAAATTTAGTATAAACTTTTTCTAGCAAATGCCTTCTAGTGAGATTCCCATGTGCTATGATTAATGGTAATGTTTTATTACTGCTTAAAAACACTAGGAGAATTCCACCATTCTAGTAGTGAATGTATC[Y]GTTGTAATATTGAAAGACATATGAGCTCAAATAATAAGGGCATGTTTGTGTCGAATTCGTCAAGTTATTGTTATTGTTAATACATTAAGTGTGTGACCACTACAATACATAGGAGTATATGTTATTGTTACATAAGAATTAACAAGCCAACACTCGAAGGGCTTAGAGACATGCATGACCAAAAATTTCTTCCCTA…
snpSS00069	CGGTCCACAACGAGCCGAGCCCATGTAATGTCCCGTCCCGTTCCGTCGAACCGCAGACAACGAAATCTGGGACGGAATCTCCCAGTCCCGTCGTCATCGCGTTCGTTAACTACTCATCGTTCTTCTTCCTTGACGGACATCCTTTCCTTCCTCGGCTTGGTTTCGTGCTTTCCTCAACCTCCCCTCTTCCGTGGCGCGCA[S]TTTGTCCGCTGCTTCACGGAAATTCCTACGGGACTGTATATATCCGCTGCGCAGGCGGGGCGGCCCCGCCCCCGGCCATTGTTGTCTCCGCTCACCCGCCGCGTCCCAATTCCAGGAACTTTCGTCGCGCCAGGTGCGTGATTTCTCCACCGCTCTAGGTTGGTCCGATTTATTTCGGAATTTCCCGTGAAATTTC…
snpSS00070	AAATTTGTTGATTTCTAAAAATCCATCTCCAAGAGTATCCTATAAATCGCTTCAATAAATCAAATATTGGCCCCATATGCCTTGGAGTAGAGCAGCTCCACGATGGTCGGGAAGGACACGTAGCGTGGCTCGTGTACTCCACCACCACCGCGCCGCCGCTGCAGCTCGCGGAGAGCAGCGCCGATGCGCGGTCCACGGCG[M]GCTGCAGCTCCACCTCGTCGGTCTTGTCGGACTCGATGGAGAGCAGCACCTTCTTGTTGGGCATGATGGTGTAGAACACCTCCGACAACATTGTCACCCGTAGCACGCTCGTGTTGTAGCGTGGATTTGCCGAGCTAAAGCCAAGTCGGCGTGCTCTGCAACGGCGAGGTAAGCAGCAGTCATTTTGACCCACCGT…
snpSS00071	TGCTACCACTAAGCATGATCTCCATGTGTCACTTAGGCCTGTGCCTCCCTGGAAGCGAACTACCAACCAAAGGTGACTTTTGTTGTGGTTCAGAAGCGCCATCATACTAGATTATTTGCTCACAACCACAATGATCGGAATTCAATTGACAGGAGTGGAAACATACTCCCAGGTAATATTAACATTACCTTGTACCTCGT[R]ATTAATATTACTATGTTACTCCCTCCGTCCCAGAATGCAAGTCATTATGACTTTCAAAATTTGTACTGAAATATAGGGCATTCTACGTGGTGCCCATGTTCAGATTTATCATAGTTTGTTAAAAAGAAAACCATGATTTGAGGAGAAACTCCTTAATTGGGTTTAATCCATGGGTAAATGCGTCATTCGAGGATTC…
snpSS00072	TCCTTTGAGGTTGCATAGCCCTGCTCCTAGTGATTATGGTAGGCGTACTGTCAATTACAAGGGCCAGGCCAAGCAAGTAAAGAAGGAGAGGGAGTCAAATCCTTTTGTTTATGAGCGGCTCTCATCTGACTATAGGTTTTATAATCACTTCCAACAAGACTTCTACGAGACGGTCATATATCCAAGGAAGGATCCAATCT[M]AAAAATGCAGTGGGTTGATTGGAAGTACATGGAAGTGAAGGATGACCCTATCTTCAAAGAAGTGATAGCTGCATGTGAGAGCAAAGGAGTGAAGAGAATCATGGGCTTCAAGTATGATTGGTGCAATGAGGTAATAGCCCAATTCTATGCCACCGTCTAGTTTGACAAGAACAAAGCTAAGACTATGCATTGGATG…
snpSS00073	CAAGCAAGTCGGGTTTCTCAAGCAGCAGCTTCCTCACCTTATCCCCGTCCATGCCTTCATGATTAGCTAGCTTCCTAAAAAGCGAGTAGCTCAAACCGATTATGCTGGTTCCATTCATCCAGGACCCTAACTTCACCAATCGTCTATAATTTTGATCCATTTTATCTGTCAGTAGCCTTCGATGAAAAGTTCCATTCTTC[R]CAACCTGTTCTTGGATGGTCTTGTCTTCACTCCAGTTGATCTCAGTGGAATTCAGTACATGAAAAGGGAGCTTTACCTTCCATTTCCTGAACTCCTTCTCCCATGTCGCTAACATCCCCCTGGGAGCAATGATAACCGGGCTACAGTGTGGGAAAACCTCAAGGTAGGATTGAACAAATGTGATTGCTAGTCGCGT…
snpSS00074	CCCAGCCAAAGTCCCTAGACATTTAAACCCATAGTTTAGAGAGTTCTTTTTTCTACCTGATAGAGTAATAAATGTTCAACTAGAACTTCTTAAGGGTGGTTCAGGTAGTAAATTACCATTCCGCCTAGATGGTACAGAAAGGCGAAACAGAAGGCAGCTGGAATTCCTATAAGGTAGTATGCACCAAGATTAACACAAGC[R]CCAATCTTTTGCCACCCACAGCCCCTAGCAACACCTAGGAAAATATCAACAATCCCCTGTTGTGAGTCATGATCTAGGTGATAATGTTCCAAAAGAAATAAATGCAGTTCATATTATACACAGAGATAAAAACAGATCAACGCAAAAGATTAGGAAATGGGTTCGCTGTCCATTTACCTGAAAGAACACACTGCAC…
snpSS00075	TTTTCATAGACGTACGGAGTATGTAGTTGATACGTATGTCGTACCTAATTTAACCGAGAGACTACAAGGTCGACATATGTAGGTTGATACGTACATGTCTACGTACGTATGTAGTTGATACTATGTCGGCATTATTAATCTCAGCCCGCCCACATAATGACGTACTTCTGAATTCTGATGCGTGTACTACCTAATTTAAC[k]GAGAGATTCCACTCTCGTGAATGAACTCAGAAAAAAAAAAACTTCCGTGATGATGTACTCCTTATTCTATCCTATACTATACGCTGCACGTTGGATTAATTGGTATCTACTAGAGCCCTGTTTGGATAAGTTCAGTATGCTTTTATATATATATATATATATATATATATATATATATATATATATATATATATAT…
snpSS00076	AAGTTACCATGGCTGTTGCAGCCGTACATCAAACTAAAGCAAAACGTTTGATACTTTTTTTTCTTCCGTTGCAACGCACGGGCATGTTTGCTAGTAACGAATTAAAAGCCCAAGACTAGAGCAAACTTCTATGCCCGTGGCCCGTGGGGGTATGGCAGCCTACAAAACCACCTGCAGACAGTAGTACGGCACAGTAACCA[R]CACCTTATGACTGCAGGGGAGGGCCACCTAATAATAGGTCTGAAAATTGGACGCAACTATATGGCCTAAGGATAAATTAATTGACAAACATCAAAAGTGCTACTGCTGACAATATCAAAGGCATGAGAAGCTTATATAGGAAATGAAACTTCCCTCCCCCTTCATGCTAACTCCAACACTTTTCTTTCAAAAACAG…
snpSS00077	CCCTCCAAGTGCTAATTTCCCTCTTGTCATAGAGGACACCACCTAGAGTTCTGATTGCTAGCGGCACCCCACCACATTTATTCACAATCTCTTTTCCAACCTGTATAAACTCAGACTCCAAATCATCCTCCACCAACCCAGAATTCTCTAGAAACAAGGTCCAACTCTCAACCTCTGACAAGAAAGCCAGGTTGAATATA[Y]TCCTAGATTTTGTTGCTTCTGCAACCTTTTGATCACGAGTAGTTAGCAGAATCTTGCTTCCAGGTGCTCCAAGTTCACAAGAACCATGAATTGTTCCCAGTCAAGCCGGTCATCATGCCAAGCATCATCCAGGACAAGAAGAAATTTCTTGCCTCTCAATTTGCTTGAAATTGCACGGACCATGTGCTGTTGGGCA…
snpSS00078	AGAGCGAAGAAGGAACTTGGACAGGATCAAGGATGTCTTTTCTGGTCTCAATACATTTAAGGCTCTCCCTGTTGGCCTTGTGGACAAGGTCATCAAGTTTGCGAGGAGCAGGTCCAAGAAACCATTGCCATATTGCATTCCTTCCTGTGTCACCTCATTGGACTCCATGGAAATTCAGAGACTCGATAAACCATTGGACC[R]GCTTTATAATCATTTATCCAGAGGCTGGGAATTCGTGAGTATTTTGGGTGATGAAGGGAAGAACAAGGGAGGGCGTTCTGATATCATATCTCTGGTTCAAGATGGGACCTTATTATCTTTGGATGCTGAGAAGGTTGCTTCAAGGACAAAGGATGGTTCTTGCGAGGAGGATGCGCTGTTTAGATGGCTGTTGAAT…
snpSS00079	CATGGAGAAATGGGAGGGCAAAAAAGCATTTGACCTACCTGTGAATCGCCAAACCGTGACCCAACATAAACAACGCCATTATCGAGATATGAAATCGATGATGCAATCGAAGTCTCTCCAAGGTATTCAATTTTCAAACCAGTAACCCTAAAATGACAAAAGGTGAAACAGAAAAATCGTTAGCAAGAGCCTTTCTGTTT[S]AAAATAATGCACAAGCTGTTACCTTTCTCGTTCATGGGTAAGGACAAGTAAATGCAGAATTCCAGTATTATCACCAAGTAAATATCGAGAACCATCTGGGTCAACCCGTCCATAAGCTCTAATGATGGACTGCCAAGAAATCAGAAATCAAGGAGAAAAGAATTAGAGTGTAGACATGATACCTACCAACATGAAG…
snpSS00080	GGTCTCTCTCACCCTGGCGCAAACCTGTCTGTCTTCACCTCCGTGGTTGTCCCACTCCCCTATCTCCAGCTCCATCCACCCATCGGGCCTCTCCATGGGAAGCCGAGGAGCAGCTCCTTCCTCGGCGCCGTCGTTCTGTTCGTTGCCTATGTTGTTCTGCAGGCGGACTGGGTGGGATGATATCTCGTCTTGTCCAATGT[R]GATTGATGCCACCTGCAGTGGAGAATCTAGGCCGTAGCAGTCATCGTCCATCTTGAACACTAGGTAGGCGGCGTAGCGCGTGTTTTCGGATAGCATCCTGCTTTCTATGGAGCAGCTGAAGTCCAGCCAACAAACCGCCAACAGTTCAGCGCATTCTGGGAACCTGTGAGAGTTTTGAAGCAAATTGAAGTTCAGG…
snpSS00081	AATCTACAAGCTGCTCACAATCAAAATCTTATCTTAAACAAACAGACGCTGAGAGGGCCCGCTGGCCGGTGGATGACGATGGCGGGCGGCGGGGGACTGAACCGGTCTTCATCGAGGGGGCAGCTGCCGCCGCAAGAGTTGCTTGACGATCTCTGCAGGTATTTCCCTAACCCCCAAACCCCATCTCTCGAGTTCTTCTT[S]GATTTGCTTGGGTCAATCTAGAGTAAATCAATCTGAGCTGAATCTCCTCTGCAGCCGGTTCCTTCTGAATGTGCCCAAGGAGGAGCTGGAGTCGTTCGAGCGGATCCTGTTCCTGCTGGAGCAGGCGCACTGGTTCTACGAGGACAACTCTGTCGAGCACAACCCCAACCTCAAGTCCCTCTCCTTCAAAGACTTC…
snpSS00082	ACCTTACCACCGGGAGAAGAGGAGAGGCGACGCGCGGTCTGACTGAGGTCTAGCCGTCCGCCGCGCCAGGAGTCAGGCGGCTGGCTGGCTGTGAAAGGGCGGCGAGGGGCACACCAGCAGCTGCAGCTGATGCGCCAGGAGCAGGAGGCGAGCCAACTAGATGTGACGCATGGTGCCGCACGTCGCCGGGGGCTGACCAC[M]CCTGCAGCTGCTAGATGACTGGAATTTTGCGATCCCACCGAGGCACCTTCAGATCTGCGATTGATTTATAGAACGAGATCGAACATTGCTTGCTCGCGCTTTGACACTTAACAGTGCGTGCTTTTCTTTCCACTCCTGCATCAAACATATTTTTGACACAAATGAGAATTCCAGTTGTGCATACGGATGTGTAATC…
snpSS00083	ACAGCAGTGGAAATTATAAGCTGCTTCTTGAGAGCCGGCTCAATTTCATCTACAGCCTTGATCTCAAAGAAATCCGTTGCAAAAAGAGTGGTTATCAAGCAAGCTATGATACCCACAGAGCTAATGAGGAGTGGGTACAACATAGGGGTGAATTCATGATTGATCCCGAAAGAAGAGATTGAGGCAACAACAAGAGCAGC[R]CATGAAGACTCAGCATAGGAGCCAAAGAGATCTGACCCCATTCCAGCAATATCTCCGACATTGTCACCAACATTGTCCGCAATGACCTGCAAGAAGCAGAAGTCAATTTTCAATGTAGCATGTTGGTGTAAAACTGTAGATATCCATCAAAACGACATTACCATGGTTAATAACATGTTGTTACAGAGCTTCAACA…
snpSS00084	TGGTTTCGCTCTTTCCAAAGGGTTGCATGCATGGCTTTCATTTAGGCGTTCACACCAACCATGATTAGATCGTGTCAAGGCAGATGATCAACACCGAAAAATTTATTAGAGTGAGAGGGGTGTTAGTTTATTCAATCATAGCCTAGGCAGATGATCAACATTGAACAATTTATTAGTGAGAGGGTGTTTGGTGCAGATTG[W]TGAATTTCTGAATTCCCTTACCAATAAAAAAATAAAGAGCCACATGTAACTAGTATTGGGATGAGGAGCCTCATGTGCATTCATAAGTTACACTATGACACTATAGAGACAACATCTGAAATTTGTTGGTACAATCTTCAAGGTTAATCTCTCCAATATGTTGTACCAAACCTCAAATGATGCTTGACTCCTCTCA…
snpSS00086	AAAGGAATCCTCAACAGTGAAGAGATTCTGGTAGGCAGCACTATCCTTCTTCTTGTTTGACAGCTTATAGAGGTGTTTGGTTGATCCATCATCATCTCACTCCTTACTTATTTGTGGAATGGAATGGGTTGATCCACCACCACCTCATCCCTCACAAACTATTATAATTACTATAAGCCTGAGGGATGAAGTCACTCCAT[Y]GGAATTCATGGGCTGAACTCACGATCGACCACTTCATCTAGAATGTGGTGGTTCCTCAAACCAAACACCTTACAATTCATCTTGTTAGTTGATTGTTCATGGTAGTGTTTATTGCAATGTTGGATTTTTCTAGTAAAATAACACCATGTACTGTAGTTTGTCCTACATTTTCTTTTTTGCACTACAATAGACCTGA…
snpSS00087	ACAGTGTTTCTAATCCTCTGAAAGGAAATAAATTCTAGGTTTTGAGCTTTATTTGGCTGGATCGATTAACACTCTGTAAGGCTGTCAGTAGGTATCTTTCAGCAAGGCTGTAGCAGTAGGAAAATTGGGGGCCGAGGTCATGCTCTGATCCTCAAGATCTTCTTCATGCTTACCGGATCAGACATTTTTTAATGAATTCT[k]CAGAGTTATATCTGATTGGCCTACACACTAGTTTATTGTTCGAGTTGGTTTTTTAGGGTATACCATTAGGCCAATTTGATAATGAGTACAGCTCAAGTGAGCATATGACTTTTGTGGACTACTTTGATGAAGCACAAGCACGTAATACAATTTGTTGAGAAATGGATAACAAATGTACAGTAGTAGTGTCTTAGTT…
snpSS00088	TGGTTTACAAGCGATTCAATTGTTGTTAATTCCTCGTCAGAAAGTGGGCGATGGAAATTGAAGTCAAATCGAAGACGGTCAAATGCCACAAGGGAACCAGCCTGTGAAGCTTCTGAACCAACCACACTTTTAAGAGCAGATTGTAGTAGATGTGTTGCAGTGTGATGGGCCTACAAAGTGCCGGAAGCATAAAGGAGTTA[Y]ATAACAAGATTTGCCTGTGTGACGTGATAATGGAGACAATAAAGAATTCATATCTGACTTCTAACAACAAATTTGCTTATAAACAGATGTCACATGTGATATAAGCTAAGCTGTTACTGGTCACAAAACATAAGTTACAATGAGTCCTGTACAGATTTGCATATAAATAGAGATGTTATATGGATGCTGTCAGAAG…
snpSS00089	TTGACACCTGATATTAGTTTTTTTGTACCTTTCTTTATTGCAGGTAAACCAGAAAATGATGAAATCAACATTAATTAAAGATCTTTATGGTGAAATTGACCGACTTAAGGCAGGTCAGTAGTGAATGCACATAATGAATTCATCTCAACAGAATGGTCACACTAGTCCCCCCTCACAAAACTTGATTACTCTCCAGAGGT[R]TATGCTGCTCGAGAAAAGGTTGGAGTGTACATTCCCAAAGACAGATATCAGCAGGAGGAAAATGAGCGAAAGGTAGAGTTTGGCATGGCATGATGTTTCAAAGTTAGTCAATCTGAAGGAGAATCATTTTCTTTTCACCCCTGAAATGACTTGTTTTCTTTAATCTTTCCTTATGAAGGCGATGGCTGATCAGATA…
snpSS00090	GGCAAACATCTTGTCCTTGATGGTGAACCCACGCTAATGCAAGTTGTGATGGTGTGCAACCCTTTCTTTTTGCCAGTTCACTAATACACTCGAATACCTTGACATTCTTGTCAAGGTTCTCTGGTTGAAATCTAGGCAGTTGCTGCAAAAGAAAGGAATTCACATGAACAAGTGGCAGTTTATTGCAATCATAATTTGTA[S]TCTTTGATGAGATGAATGAGACCATTATTAGAATAGTACAATCAATCAAATTAATTTATCTTGGAATATTGGTGATACAATCTTACTACTATGAATAGAATACTTCTTTTTGGGCTCTCCACGTTAATCCTCATGAGACACACTTGAGAAAAAGGATAAACTTCTAGAAATTTTGAAAATTAAACCAAACATATGG…
snpSS00092	CCAGTGTAACAACAGACCTGAAAAACACATTGCCAATACAACAAACGATTTTCAGAAAGAATGAGATTTAGTAAAAAATATTGCAAGAAAGCCTTACTTTAGCTTCCAACTACCCTTGCCCTTCGGCCCTCCTGCAGTGCTAAGACTCGAAGTTGCTGTATCTGTAAATGGTATAGGTATTAATGCTAAGAATCTCCCAT[W]TACAGCCCATCCGAAAAAAGAACATTTGCATGATGAATCAAGAGCTTACTGCTAGAAAGAGATCTCCTATCAAAGCTCTCTATGTCCTTCTGAGATACGTCATCACTCTCCTTTTCGACGGGTCAGACAAAATAAAGACAGCGATCAGTGCATGTTCTGTTATTGAAGTACAAGATTATTGTAGGCTATTTTTAAA…
snpSS00094	TTGTTTTCTGCTATAGCTGGTATGCCAATGTTTGATGTTATTATTGTTTCTTTCTAATCAGCCCTGTGGACTGGGGAAAATTGCAAAGCTCATCAATGCTGGGAAAATTGATTCCTCTGAATTGATTACCATGAAGACACTAAAGGTACATAGAATTATTTCTTGAACAATACTGTGCTTTTGTTTAATGACATCAACAT[Y]TGTATTCCACTTTGGCAGGAAACAGGTGCCATTGGGAAGCAAATAAAGGATGGCATTCGTTTAATGGGCCGTGGAGCAGAAGAAATCAAATGGCCTATTCACCTTGAGGTAAACATGATCTTCATTAAAAAAGTATTTCTACTAAAAGCAAGTGTGGAATTCAGGCCCTGTTCGGAGATAAAGTATTTTTGGAGTA…
snpSS00098	ACGCCTGGGATCCCTCCTGGAGTAATAAAAGGACCAGCGTATCCAGTTGGAGGACGGTAGAAAGAGTCTACCCCAGAATGACACTGTGGCCAAGCTCCCAATGGTGCGGAAGGCAATGCATTGCTTCTTTGAGGGTGCTGACCTTGAGATCCAGCAGATTCGTCACTTGGGCCAAATGCAAAAATGTGCCCTCCTAACAT[Y]GAATTCATATCAAAGCAGGAAAAGTGGGATGGCTGTGCACCATGAAACTGAGAAAGCATTGGCCCTGATGCTTGTGGACTGGCTATAGGAGGCCACAAGGACATGGATGGAGTATCAACCGATAAGTCTGCAGGAAGAGCAACTGTGAGTGGCTCTTCGGTGGACGATTGACCAGCTTGACCTGTTCTTGCCCCTG…
snpSS00101	CGCAGAACTGCAAAGTACACTCTTTTTCTTCGCCAGATAAATTTCTGTTCTTCCAGTATGATACAGTTCATGCTTTAGAAGAGTGCAGTCATAAGTCCTTCACGATATAGCATTTTCTGTTAACCTTCATTTTTATGCAATTATGATATGTGTAACACAGAAATATGTCTTGCATTTTGTGTTTATTTATACCAGCATTT[K]CACATCTGTGCACCTTACGGTTGTGCCTGAGTTCAGTAAACCTTTCAGCCGTTTCTGCATATTCATATTATTCTGATGGTCATGTCAGATCATACTATCATAGAATGCCTTCTTTCACGTATTGTCACTGCAAGACTTGATGACTTGTTTCTACTATTGATTGTATTGCTTTTCTAGTGTCACACAACTTGACCCT…
snpSS00103	GCCTGGGAGGCCACAATCCAAACACGACCTGATTCTGTGGAAGATCCCATGAATTCAGTAAGACGCCTAGCATATTTTTTGCCAGAAAACAAACATAAAGATATGCTTTCTACACAAAATCAAGTTTCCCAGTTGCTCAAAATGAATTGTTTACGCACCTTAATTTTAAAACATACATTTCACCATATTGGCATATACAA[W]TTCACATACCTGAGGGCTTTTATACTATATTCATGTAAAGATAGTGGCTTCATATCTGCTATCCGAAATCTGAAGCTCTTGCGGTATCTCAATGTAAGTAACTGTGATTCATTGACTGGTAAAAATCTGAGGCACTTGACAGAATCAATATGTCATCTTTACAGCCTTGAGAAACTGATCGTATCCACTTGTTGGA…
snpSS00106	AGAAACATAGTATTTACATTTTATATGGAACAAAACCACGGTGAACATAATTGTGGCATGTATAGGCAAGAAGAGTTATACCTCCTACTAGTCTGTTGTTAACCCCCTTGACTAGATTAATAGATTAATTAATTATAGGTCAGATGTTAACATCACTCATAGAAACATTGAGAAGTCCGCTATCTCTCCATAAGTGAATT[Y]TGCTATCCCTGTATTTGCAACCTCCTGCATTTATCATCATGAATACTACTTGTGCTTACCGGCATGAATTCTTCAACTACTTTTTTAATACTATAATTGCTTGCACCCGTTGCCCCAGCTGAACAAATTTAATAGCGTTAGCCAGAGGGCTACGGCCTTGTTTAGTTCACCCCGAAATCCAAAAAGTTTTCAAGAT…
snpSS00107	TCTGCCTTCTCAACCATGGCACCGACATCGCCACTGCTTGGGATGACCGAGATTTCTTCAGCTATTGTCCACCCATCCGGTGCAGCAAAGATGGGCCAGAGATCCGGTTCCCGCTACGGCTCCAATCTACTAATTCATCACCCTCATGCGGTGCCACACCATACATGAACCTAACCTGCTCTGGCCAAGACACCATCCTA[S]AGCACCCATTTCTTGGGCCATCGAAAGTAACCGCCCTGGATTACAACAATTCCCTTATGACGATCATCCCATTACTAGAGCAGCAATTCTCTGAGTGCCCGATCCAGAAGATAATAGACCTACCAGCTCAAGATCATGCTTTAGATTACCCACCATGTTTCTTGCACTGCCGCTTTCCTGGAAGGTTAGTAGACTG…
snpSS00108	TGCATATAGCTAACCACAGGAAGCAGAGATAATCAAAATGGATTTGCATAATTGGACAAGAAACAGGCCGATATATCTTAGATGAAGAAATAATACTCACCGCATTAGCAACAGTTAACCAATGAAAGCACCTCGGGAGGGAATCCTCTGCTGATGGCATGGTATCATGATTCCAGTAGGTTATGTTCTGGAATTCAGCT[Y]GGGATACAAAATTGCTAACTTCAACATCTGAATTCTGTCCACGCTTCTTCTCCAATACATAACCTACAGAGAATATTAGAAGCATAATAAACACGGTCAAACTGCAGGACTTCTGTCGAGTTCTCAGTTTCTACTGAAGATCCAGAATGACAGGTTGTTACCACCGATCACCACCTAGATGCACATGCAAACTTAG…
snpSS00110	TCTTAAAATGCTTATCCAGATTGATTTGTGGAACTACCAAAAGCTTTTTTACCGCAACAACTTCTCCATTTGGAAGCATTCCCTGATTAATTAACATAGTACAGACAAATATTCAGATAGCTTCTCCTATATTTTTTCTCAAACTGATGGTGATGGAAATTAAAATATACCTTATAAACTACCCCAAAAGAACCTTTACC[R]ATTTCACGTTCATTGGCAAAGTTCCCTGTGATTTCCTCTACAAAGTGTAGCTTTGGTTCCCTTGGGAATTCAGCTATCAGTTGCAGCTTCTTCTCCATGAGTTTGCATATGCTAGCTTCATGACTGTTTTCTGCTTAACATATTCCATTTTAAACAAGAGAATGCATATTTTACTCTAGAGGTAGAGAGTACGACA…
snpSS00111	TTCCTTCCCTCCAAGAGTAAGCAGAAATGCGTAAAAAAAGTTTTGATTTGAGGAAGGTAGGCATAGAGACAGTGTGACCTCAGGATGCAAAAGGACAGGAGAAAATGACATGCATTTGCTAGCACCTAGTGGAGGAATGAGGGTACCTGAAGAAAAGCACTGAATTCTTGCCGAGCAACCACTTCTGTCAATGCTGCATC[Y]CCTGATCAGCAGCATCTGATAGTGCATACATATCCCCCACAGCAATTGTCTGATTTTCAGCAACGCCATAAAGCAACAGTCTGGATTCCCACCACAAAAAGCAACCACTTGTCTGCACATGTCAAGTACGCCAGGGCAAGCACACAATTGTAACCAGAAACTGGTTGTTGCACACTTGCAGTCGCAGGTGACCTAG…
snpSS00112	AATTGGTTGTCATGTTTTCTTATCCAAATTATGAATATTAGGTGGTCATGAAAATTTGGAAACAAAGGAGAGAACGCCTTTGAAATAATGGCAACCAATCGTTACTTATGATTCTGTATTCTGTAAAATGAGGGTGACCAGCTGGTTTCTGGGATTTTCTTTCCCTGTAACTGTAAAGGATTAGGTAAACCTGATGAGTT[Y]AGTGCTGGGTCCGCATCCTCTCTAGTTGAATTCTTGATTCACCCTAGGTTACTACCATGTCTGCAAGATTGCTTCCATGACGGAACCATTTTGAACAGGTATGGCAAGAATTTTGGATAACTGGAGATGTTGATGGCCGAGGAGATCCAATATCTAACCTTAATGGCCCTTTGGATCATGATCTCTTTCTTTTGTG…
snpSS00113	GTAGAACAGTAGAAGTAAATAAGTGATATCTGAAGGCAAGTGATGCACATATTTTCTTGTGTGCACATAAATTATTAAAATTCTTGCCCAGAAGTATCACCCAATTGAAGTACTGATAAAAGAGGCAAATGAGAATTCTGATTTCAACTTTTTTTTGTCACTTCAAGTATTGTCAAGGGTCAGATGTCTACATTCGTTGT[R]GTATGATGTGAGAAACTATATAAACTAAAATCATACTTTTGAGCGTCTAGTTTGTTAAGAGTATGTGCAAGTGCACTGTACTCTTTATTTAGAGGTATAAGTATTCAATTGGTTTGCATCATTAAATGTTCATGAGATGTTCCTCATGTGTGTTGCGTTGGTGTAATTTTGCATATCTAAGTACTATTACTGTACT…
snpSS00114	AGTTTGTACTGATCAAAAAGTACAGCCCATGGATGAGCTATCGATCAGTTAGTATTCTTGCAAAGTTGCACGCAAGCTATCTGTACACGCTGTGAAGTGAAAACGTATTGAACTGCATCTAAGTGGCCACATTATAAATCAGTACATATACTTCAACAAATAAAAATATTTCAACTAACAAAGTGATAAATGGCCCTAAG[M]CCTCAACCAGTCTTTCTTGCACAAGGATCCATTTATGAGAAAACAAGGAATGATTCGCACCTGGGACTCTTGGTGGTATCGCAAATAAACTCAAGGAGGCGGATGATGGAACCCTTGATGAGAATGTTTTCAACCAGGTGATTCAAGCCAGGTGCCAGTGTAGCATCCTGTGTGTACACAGTATCAGAGAGTACCA…
snpSS00122	TCTGAGGTGATGTGTATATGCTCCGAGACGTACCAGACCAATCTTGACGGCCTGAATTCCAGTGGTCACCGGGTTCAGCGGAGTCTGTGGCTTCGGTCGGCCGTTGATGGCTTTGGTTTGCCGGCATCGAGCTGAGACCCATCAGCCGGGCTACCACCCCAGGGGCACACATTTCGTTCTCGCTGCAGTTTGGGTCTTGG[Y]CAGGCTGTGGGTAGTGACTGGTGCCATTGCATTCAGTTTTGCTTCTTGAGTAATCTGCAGAATCTAGCTGAAAGGAAAAATAGCATGGTAGAGTTAGAACTATTGGGGAACAAAGCAAATCGTGAATTACTTGGGGGAAGGAGAATTTGACATTTCAGGCATAGATTTTTGCAGAAGCCAAAGGTCCCAAAATATC…
snpSS00127	CAGCTGTCAATTACATGCAAATACCAAATAGAAGCACAAAGACACAGAAGATGAAGTAGAATTGAAACAAAACAAAGTGTTCTTTACCCTGACAATTGACAATGCTGCAGAAATTGGATCCTTGACACCCAAGACTGTCCAAATAAGTGAGTTATCAGACCCAGCAGGTATTATACCTATTGGAACAGAGGCGGCCATAT[Y]TTGATCATCTCTGCATAGAAGACCATTGAGAACCTACACAATGGATTGATTACTACATCAGAACCTGTAGTTGACATACAAATTACTATTTCTGTGACATGCAAGGAAAGGGTGGCTTCAGAGAACTAGCAAACGTACAAGGACCTAAATGGTGCTTCAGGAGGTATGGTAGTAGCAAACAAATAGGTCCCTCAAA…
snpSS00129	CAGCTGTCAATTACATGCAAATACCAAATAGAAGCACAAAGACACAGAAGATGAAGTAGAATTGAAACAAAACAAAGTGTTCTTTACCCTGACAATTGACAATGCTGCAGAAATTGGATCCTTGACACCCAAGACTGTCCAAATAAGTGAGTTATCAGACCCAGCAGGTATTATACCTATTGGAACAGAGGCGGCCATAT[Y]TTGATCATCTCTGCATAGAAGACCATTGAGAACCTACACAATGGATTGATTACTACATCAGAACCTGTAGTTGACATACAAATTACTATTTCTGTGACATGCAAGGAAAGGGTGGCTTCAGAGAACTAGCAAACGTACAAGGACCTAAATGGTGCTTCAGGAGGTATGGTAGTAGCAAACAAATAGGTCCCTCAAA…
snpSS00147	TGCTGAACACAACCACATCGGCTCGCTTTATCTGCAGTATTGGAGGGCAGAGTCCTGCATCGGTCATCCATGTGAAAAAACTCTCGATAGCTCTGGCAAGACAGTACAGGGATATCTCAATTCTCCTGCTCTTCTTCTCGATAAGCAATGCCAGACCTGTTGGAAACTGTCATATGAAAACAACTTAGTATCATAAAGCT[R]CAGGATTAGGAAAAGATGCTGAATTCATGTGCCAAAGTAGTTTTGCATACCGTGCCAAGGATGACAAGAGGGGTATTGGCTCTGTGGAAGGTCCTAAAAAGCAGGCAGGTCCAAGCCCTGATATATAGAAGGAAACAGCATTAATTCCATCCCAAGGGAAAAAACGATTATACATCTAGATGCTTACTGCAAAAGC…
snpSS00164	GATAAGCTCAGCCGAACAGGGTGAATGCAGGCGGAAGACATTCAACCGCACTGGTATAGTAGTAGCTGCATCACGTTATTCTCGTCACGAGTTGCTCCTGCATTTGGGAAGGATGGATGTACAAGGCATGCTAACGCTTTTGCAAGTCAAGACTCAAGAGAGTCACACTGCAGGTTCGGACATAAGTAACCCTGCTGCAC[Y]GTGGTCTACAGTTCACATGAACAAACACGTCCAAATTAAAAGCACCCTATTTGTCAGCCATGATACATACTGTATGTGCAGCTGGTCTCCTGGCAAATGTCAGCATATGTGGCAAATTGAACTGCAGGACCACAAACTCGCTTGGGCTGCTATCAGCTCAGTAAATAAAAGTATAAAAACATTAATCAGATTGTGG…
snpSS00173	AATGCATGTTCAACATAGAACTAGAAGATTGAGAAACACATGCAAAGTTGAAAACTAAAAGGTTGCTAAGGTGGCTTAATAGACAAAACGGAATCCTCTATGTAGTCTTAAAATCCTCCAATTCAAAGGAGGCATCAACTTGCGGATGGGTACTTTTGTTTTAATTTATCTAGTTAGCATAGTAATCTCCAGGCATTGCA[R]ATTAGCATGAAGATTTTTTTTATTGGCATTGTTATATTTCCCCTTAGATGGATATGTAAAACTCTTTCATTTTTGCCTATAGGAGCATAGCAACTACTCGCTCGGATCCGAAAAAGAATGCAATTCTAGATCGGAACCAAGATTTTTTTTTTCCAAAGGTTGACTAAACTTATAGAAAGTAATATAAACATTTGTT…
snpSS00175	GTCTTGAACTCTAGAAAATAAATCCAGATGCTGAACAACAAACAATGAAACAATTTTATTGTCCAATGTTTTAACAGGGCGATCTCCCTAAAAAGAGAGAAAAAACAACTATATCATTTACATGAAATATCATAATTAAGCTTTAATATCGAAGCAAAACGATACAAGGGAGAAAAAACAATACATGTAGATTAAAATTA[Y]AATTAAAAAATTCAAATGTTACACCCTACACTATAATGTGGTGCACCCATTTGCTTAGCAGCACGAGCAACAATGAAGAAGGTAACAGATTCTAATACGATAATTCTCAAAGTGAGTAGAATAAAAACAAAATATAAACTAGACATAGGGCAATACAATAAGAACTTAAAATAATCAAACAAGGGAGATATAAGAT…
snpSS00178	ACCAAAGGACGGCTGATGACTCGTATTTGTTTTTGGTTAACTGGCTGGAGCGCTTCCCCGAATACAAAAGCCGTCCATTCTACATCTCTGGGGAGAGCTTCGCCGGACATTATGTGCCCGAACTTGCAGCCACCATCCTAATCCAGAATTCCTACAACAGCAAGACGGCCATAAACCTACGGGGCATCTTGGTACCTCGA[Y]ATATCATTGATGTTTTTCTTAGTCATTATTAATTAAAGCAGCAAGTTATATATAGTTAACTTTGCAAAATAACAAAATTGTCCATAATGGTGTTATATATATCCTTTTCCTTCAAGGTTGGAAATCCACTTCTGGATTGGAATATGAACTTCAAGGGTGCAGTTGACTACTACTGGAGCCATGGGTTGATGTCAGA…
snpSS00179	CAATAGTATTGTAGTAGTCAGCAGTGGAGTCAGCAAAAAAAAAAACATTGTATTGGGAAAGGGTAACAAAGAAAGGTTACCTCAGATAATGTCTTTGGAGCTACAGACAGATTGTTCATTGTCGGCATATTAAATGCCTTCTGTCTTAAGACATGATTTTCATTTCCAAGTTTGTAAGTTTCTCCTGCAATCTGAATTCA[Y]GAAAACAAAACCATCATATTGTTCTCAAAAGGTCCACCAGAAACGTAGATGCCGCATATTAATCATGCATCCTGCAGTTTTAGATACATATGGGAGCACAAAACATACTTGTCCAAGTTTTGCTGTAGATGGTTGCATTTCCCCTCGACGTCCTTCAATTTTTCCATTGTATCGTCACTACTTTTACGAGTCACAG…
snpSS00180	CAGCTGTCAATTACATGCAAATACCAAATAGAAGCACAAAGACACAGAAGATGAAGTAGAATTGAAACAAAACAAAGTGTTCTTTACCCTGACAATTGACAATGCTGCAGAAATTGGATCCTTGACACCCAAGACTGTCCAAATAAGTGAGTTATCAGACCCAGCAGGTATTATACCTATTGGAACAGAGGCGGCCATAT[Y]TTGATCATCTCTGCATAGAAGACCATTGAGAACCTACACAATGGATTGATTACTACATCAGAACCTGTAGTTGACATACAAATTACTATTTCTGTGACATGCAAGGAAAGGGTGGCTTCAGAGAACTAGCAAACGTACAAGGACCTAAATGGTGCTTCAGGAGGTATGGTAGTAGCAAACAAATAGGTCCCTCAAA…
snpSS00181	CATTTCATTGCCAAGCACCAAGAGTTGAATTTTCCAGAATCAACAGATCTATGTTTGAAAATACCTAATGGAAAAACAGGAGAAACCTCATCCTCATTATTTGAAACACTTGTATCAAGAGGGAAAAGTTTTTCTTCAGAAGCTGCAGATCTTTTTTTAGAAACTGATACATTTACTTCTGAGGCTGAAGTACTTTTCTT[R]GGAAGCAGTGGGCACACATGTTTTTCTTCAGAAGCTGCAGATCTTTTTTCAGAAACTGATACATTTACTTCTGAGGCTGAAGTCTTTTCTTGGGAAGCAGTGGGCACACAAGTAGGTTTAGTGGCTGATGCTGGAAACTTATTAAGGAACCATCCTTGAACCTATAGACAGAGATGTCAATAGGTCATGCAAGCGC…
snpSS00182	TGAGATTTAATTAGCATCAACGCATAATTCTTGTTGGTTGCCTCTCAATTTTGTTGCAGAAGATTTTTAAAACATATGTGGACATTGATTAGAATGTTTTGGGGAAATTTCTTTTTTTTTTGCATATTTTCTCATTTTCCTAGAGCAAAATATAATTTTTAGAAGCTTCTAGAGATATTTTCACAAGCTCTGAATATTTT[W]TTTTGGTTTTTTGTGTGCAAATATATCTCTAGGATTTTGTTTTCATAATTCTTAGAAGCCTATACACTTTTCCTCATGGTTTAGAAACCTTATCGTGTATTTACTGAATTTTTTAAAACTAAAAATAAGGATGAAACTACCTTGCAAACTATTACTAACGAGGATAGGGAGGTAGTTTAATGATTTTGAGAGTGTA…
snpSS00183	TGCTCGCGGCTCTTGCGGCGACCATTGCTTACCAAGCTGGAGTAGATCCACCCGGTGGCGTGTGGTCAGAGAACGGCGCTGGTCACAGCGCAGGAGACCCAATACTCTTGACCACTCACCATGGGCGGTTCGAGGTCTTCTTCTACTTCAACTCGGCAGCATTCGTGGCATCCCTCGTGATCATGGCAATGCTGCAGAAG[R]AGTCTCTGCTTAAACTCCATGTCCTGGAGAAGGCCATCATACTGGACTTGTTTGCCCTCGTCGGCGCATACTCTGCCGGAAGCTGCAGGGACACGAGCACCTCCATCTACACGGTGGCCATGGCTGGAGCCGTCCTCATCTACGTGGTGATTCACATTGTCTTCTTCACGACAGCAGAGCGCAGTGGCAACGGCAA…
snpSS00184	TGATCTGTACAAAAAGGAAACAAAAATGGGCAGTCCTTAGATTGTATACATACTCAGGAAATACAAAAAAAAAGGCATGTCGTATGGTGCCTTAAAGTAAACCTATTTATTGATTTTTTGATGAATCAATTGTCATCTTGGTAGAAATATGCTACCAAATAGAACGGTCATTGATCTTGTTCAAATATTTTATAGGAAGA[K]AAATAGAGCATAAAACAATACCACTACAACAGAGTATCCAAATCTTATGAAGACTATGAATTGAATTCTTCGATATATCAGACATGGGAAATCATACAGATAGCCTTAATCACAAGAAGGAAAATGAAAATGAGTTGAATTTTGTACAAATGAAGCCAAAAAATTCACAGGAATAAATTAAAAGCATGTAGTGCTT…
snpSS00186	TCCTGGATCATTGCCCTGACATTTCAAGTTGTATCAAATGACTCTACCTCAAGGATGATGGTCTTGCCAATAAGCTCTTCACAAAGATCTGCATCTGAAATAAGGTAGCAATGAACATGCTATGATATAAATTTCCTACATTCTAGCATCAACTTGTAGCAGCAAGCAGCAGCTTGCATAGCATATTACTATCATGATTA[Y]AACAATATACAGACCCTCTAAACTAAATAGCAGGGCAAGTGCTACTTGAAGAACTACTGGCATGCTTCAAGTAGTACAATTAATATTCAAATGTAATTATATGCATTGTACTCCTAAGTACTCCCTCCATCCCTAAATATTAATATTTATGGTACAAAATTAATATCATTAGATAGATCGTTGAATCTATTTTCAT…
snpSS00189	ACGAGTTGGCCTGTCAGGTTTCACTGTCAAGATTCTGCGGGAGTACTTCCTATTGGATACAGATGTCGTACTCCCATGGACTTCCACGACATGTATAGAGTACTGCGCCAGGATGACCTCGACATCGCCCAACTCACCATGTTTTCTCTGTAAGTGGATTCTGACTTTCCAACATCCACTACCATTTATATAAGAACCTC[R]AACTGATATGCCACGATGACTTCTACTTGCAGGGTGATGGCAAATCTATCTCTCTCCAATGCATATTGCTGAGAGAGCCATTGTGGGTTACGAGATCCAGGACACCCACCCCGATCTTATTGACCTGACCAAGCGTCAGAGAGATGCCTATCGGAAAAAAAGCTAAACGACGCGAAGTTGGTAGTCGCAAAGTATA…
snpSS00191	GAGCAGCTCAACTGTTAAGACAACCTACAGCCTTGTTTCCAGCATTGATGTAGACCCTTGGGTCAAAGATAGCGCTCTCATCACTCTTCTGTGGGCTGTGGCATCACTAATCACTTTTGATTGGCATCATCGACCATCAGATAATTATGGCTGACTTCCATCTATGCTCAAAGGTTCAGTCTTGCAGTCAAATTTGCTTC[K]TTGCTCAATGGAATTCTAGGAAGTTATGGAATAAATTACATATTCATATTGTTCATGTGTTGAGAAATGAGAACCGGATTTCAACTCTAGGAGGTCAAACTTCCCTTGTTCTTCGGTATATTGGAACCAGGCCCATGATCGGTGCATCTTTTTCTTTAATAGAATATCGCTATTATGTTACCTTGATCTGTGCTGA…
snpSS00192	AGGTACAGCTGCCCGACGCCCGCCAGCAGCGGCGAGAGCTGGCCCCAGAGCCGGTTGTAGCTCAGGTCCACCATCGGGATCGTCACGTCGTTCGACGGCTGCACGGGTCCCGCGAAGAAGTTGCGCTGCAGCTGCAGCACGGACAGCGGCAGCGAGAACACCGACGCCGGGATCGGGCCCTCCAGCTGGTTCATGCTGAG[R]TCGAGGAAGTTGAGCCGGGTCAGCCGGGGCAGCACCTGATCGACCGTGCCGGTGAGCTTGTTCGCGGACAGCGACAGGTACTGCAGCCCCGCCGGCAGGGTGGGCACGCCGCCGGAGAGCGCATTGTGCTTGAGGTCCAGCCGGAGGAGCGGGGACGAGTCCGGGAACGACGGGACGCCGCCGGTAAGCTGGTTGT…
snpSS00193	CTTCATAAGGGAGTGAACCAGTGACCAATTCCCACAAGAGAAGTCCAAAGCTATAAACATCAACCTTCCGGCCATATGGCTTGTGCTTGTACATCTCTGGTGCCATCCATCTATAAGTACCTGGATCATCCCCTAACAAATTGCAGTATGTTTCTTCGCATGCCACTCCAAAATCGACGACCTTAGCGCAGAATTCTCCA[W]CAAATAAGATGTTCTCGGGTTTGATGTCACGGTGCACAATTCCTTTGAGGTGAATATATTCCAGGCCACGTGCGATATCCAAAGCGATGGAAATAACCTTCTCCAAAGGAAGAGTTTTACGGTCCAGCTTTCGCAAGAAAGCCCTCAAAGAACCCCCAGACAAAAACTCAGTGATGACACAGAAGACCGGCGGGCA…
snpSS00194	NNNNNNNNNNNNNNNNNNNNNNTGTAGGAATCATTAAACAAAAGTGTATATATATCTCAGTATGATATATGTAAACCAAATGCTATTGTGTGCCACCAATCGCCAAGCCCCACTACCATTGATCACCATGGCCACCACACCAGAGGAATTCTTCGTCAAGGATCTCATGGAGCAGCCACCAGCATCCCCACCTGTCTTCC[Y]TGACCCTCCCCAGGAGCCCAATGGCAGCAGCGAGGGCCAGCATCATGTTCCTAATGCCACAATGCTCCCTTACATCGCACGCATGCTCATGGAGGATGACGATGGCGATAATAACCTCAATGATCACCCTGCGCTACTCCAGGTGCAGTAGCCCATTGTGCAACACGTACACGGACAACAGGGAGGCGCCCAAAGA…
snpSS00195	TGCTTGATAGTCCGATATGGACAGAAAACTGGCATTCATGTCTACCACAATTGGTTGCCCATATCAATTTCTGTCAATTTATTAACTCTAAATGCTACAGACTCCACGTTACCAAACGTGTTTTTTGACGAGGACGTTACCAAACGTGTCAATCGCGGTTCCCATGCTCTACTTGCCTCGTTAGCAGAACTAGGTGCAAG[Y]TCAACATATAACAAGAGAAAGAAAAAAAAAAGGTGATTTTGCCTAGCATTTGGAGGCCAAAGTGGCTGGTAGTGCCTCTGGGAGTAGGTAAACCATTCCAGGTTCTCAAAAGGGCTAAGTCCTGGCATTTGGGAAGCACTCTTGCTGCTTGCAGAATAAGTGTCACACATTTCACAAGAAGCTTATTAGTGAGTCC…
