# Supplementary material for: Sequencing vs. amplification for the estimation of allele dosages in sugarcane (Saccharum spp.)
Source: Appl Plant Sci. 2024 Mar 13;12(5):e11574. doi: 10.1002/aps3.11574 (PMC11443436; doi:10.1002/aps3.11574)
Supplement: Supplementary file 3 — Appendix S3. Pearson correlation coefficients between the GBS+RADseq, Flex‐Seq Ex‐L, and KASP results for 53 genotypes of sugarcane (Saccharum spp.) and 76 SNP markers. The analysis includes the correlation coefficient, the t‐statistic (t), the degrees of freedom (df), and the P value (P) for each marker. Empty cells indicate that the corresponding marker was not converted to KASP. [file APS3-12-e11574-s002.xlsx]

## Sheet: Appendix S2
Jaimes et al. - Applications in Plant Sciences 2024 12 - Data Supplement S3
DOI 10.1002/aps3.11574
Appendix S3. Pearson correlation coefficients between the GBS+RADseq, Flex-Seq Ex-L, and KASP results for 53 genotypes of sugarcane (Saccharum spp.) and 76 SNP markers. The analysis includes the correlation coefficient, the t-statistic (t), the degrees of freedom (df), and the P value (P) for each marker. Empty cells indicate that the corresponding marker was not converted to KASP.
Marker	GBS+RADseq vs. Flex-Seq				GBS+RADseq vs. KASP				Flex-Seq vs. KASP
	Correlation	t	df	P	Correlation	t	df	P	Correlation	t	df	P
snpSS00014	0.918988	16.3154	49	<0.01	0.712015	7.0254	48	<0.01	0.389745	3.05182	52	<0.01
snpSS00015	0.0620886	0.439881	50	0.66	-0.138863	-0.981554	49	0.33	-0.0398469	-0.287569	52	0.77
snpSS00016	-0.115837	-1.2007	106	0.23	0.682746	9.52934	104	<0.01	-0.121374	-0.881756	52	0.38
snpSS00018	0.6432	6.05745	52	<0.01	0.363046	2.78251	51	<0.01	0.3082	2.33618	52	0.02
snpSS00022	-0.198505	-1.4605	52	0.15	0.219748	1.60863	51	0.11	0.120332	0.874079	52	0.39
snpSS00024	0.637598	5.91062	51	<0.01
snpSS00054	0.637162	5.84565	50	<0.01	0.593863	5.16681	49	<0.01	0.757157	8.35834	52	<0.01
snpSS00055	0.562598	4.76356	49	<0.01
snpSS00056	0.630146	5.79559	51	<0.01	0.446544	3.52892	50	<0.01	0.394734	3.09805	52	<0.01
snpSS00057	0.546465	4.70531	52	<0.01
snpSS00058	0.813425	10.0842	52	<0.01
snpSS00059	0.443953	3.57278	52	<0.01
snpSS00060	0.929884	18.2287	52	<0.01
snpSS00061	0.4911	3.98644	50	<0.01	0.284393	2.0765	49	0.04	0.844264	11.3599	52	<0.01
snpSS00062	0.808943	9.92261	52	<0.01	0.631997	5.82392	51	<0.01	0.682957	6.74216	52	<0.01
snpSS00063	0.625292	5.77794	52	<0.01	0.189865	1.38102	51	0.17	-0.00961287	-0.0693226	52	0.94
snpSS00064	0.793521	9.22044	50	<0.01
snpSS00065	0.742258	7.7536	49	<0.01
snpSS00066	0.835818	10.7651	50	<0.01	0.430085	3.33478	49	<0.01	0.651079	6.18568	52	<0.01
snpSS00067	0.479419	3.93938	52	<0.01	0.335951	2.54722	51	0.01	0.764506	8.55226	52	<0.01
snpSS00068	0.440725	3.47176	50	<0.01
snpSS00069	0.539655	4.62237	52	<0.01
snpSS00070	-0.0546502	-0.387014	50	0.7	0.180302	1.28315	49	0.21	0.364706	2.82447	52	<0.01
snpSS00071	0.672122	6.41864	50	<0.01	0.36444	2.73949	49	<0.01	0.390748	3.06109	52	<0.01
snpSS00072	0.439739	3.53069	52	<0.01
snpSS00073	0.861409	12.2299	52	<0.01	0.731191	7.65459	51	<0.01	0.748667	8.14351	52	<0.01
snpSS00074	0.891297	14.175	52	<0.01	0.772888	8.69843	51	<0.01	0.854358	11.855	52	<0.01
snpSS00075	0.323679	2.41898	50	0.02	0.820852	10.0605	49	<0.01	0.46533	3.79098	52	<0.01
snpSS00076	0.289819	2.14122	50	0.04
snpSS00077	0.703279	6.99513	50	<0.01	0.251611	1.81982	49	0.07	0.54697	4.71151	52	<0.01
snpSS00078	0.855352	11.6751	50	<0.01	0.655843	6.08148	49	<0.01	0.63557	5.9364	52	<0.01
snpSS00079	0.857046	11.9949	52	<0.01
snpSS00080	0.63971	6.00171	52	<0.01	0.731647	7.66485	51	<0.01	0.685848	6.79596	52	<0.01
snpSS00081	0.89185	14.218	52	<0.01
snpSS00082	0.478839	3.57666	43	<0.01	0.482909	3.57395	42	<0.01	0.227293	1.68308	52	0.1
snpSS00083	0.82035	10.3445	52	<0.01
snpSS00084	0.605875	5.38512	50	<0.01	0.683408	6.55289	49	<0.01	0.218035	1.61103	52	0.11
snpSS00086	0.866001	12.4886	52	<0.01
snpSS00087	0.726775	7.4818	50	<0.01	0.0361152	0.252971	49	0.8	0.272746	2.0443	52	0.05
snpSS00088	0.788466	9.24387	52	<0.01
snpSS00089	0.549984	4.74869	52	<0.01	-0.00998778	-0.0713306	51	0.94	1.54717e-21	1.11568e-20	52	1
snpSS00090	0.529002	4.40788	50	<0.01	0.545822	4.55991	49	<0.01	0.200945	1.47921	52	0.15
snpSS00092	0.439088	3.45578	50	<0.01
snpSS00094	0.839306	11.1326	52	<0.01
snpSS00098	0.616534	5.53716	50	<0.01	0.456975	3.59628	49	<0.01	0.332849	2.54534	52	0.01
snpSS00101	0.215205	1.5891	52	0.12
snpSS00103	-0.117546	-0.836975	50	0.41	-0.181118	-1.28915	49	0.2	-0.0388514	-0.280373	52	0.78
snpSS00106	0.627646	5.70088	50	<0.01	-0.0610666	-0.428266	49	0.67	-0.475897	-3.90192	52	<0.01
snpSS00107	0.741734	7.74145	49	<0.01	0.344525	2.5426	48	0.01	0.196873	1.44801	52	0.15
snpSS00108	0.791625	9.16132	50	<0.01
snpSS00110	0.870753	18.1456	105	<0.01	0.445679	5.05271	103	<0.01	0.449486	3.6285	52	<0.01
snpSS00111	0.841431	11.0107	50	<0.01	0.495067	3.98855	49	<0.01	0.548677	4.73254	52	<0.01
snpSS00112	0.462734	3.69096	50	<0.01
snpSS00113	0.544951	4.50289	48	<0.01	-0.0213567	-0.146448	47	0.88	0.436286	3.49642	52	<0.01
snpSS00114	0.58346	4.92525	47	<0.01
snpSS00122	0.0573819	0.591758	106	0.56
snpSS00127	0.770053	8.70392	52	<0.01	0.619522	5.63617	51	<0.01	0.727699	7.65059	52	<0.01
snpSS00129	0.770053	8.70392	52	<0.01
snpSS00147	0.929884	18.2287	52	<0.01
snpSS00164	0.746642	7.77613	48	<0.01	0.111985	0.77259	47	0.44	0.4032	3.17723	52	<0.01
snpSS00173	0.811245	9.71207	49	<0.01
snpSS00175	0.2931	2.16774	50	0.03
snpSS00178	0.0192855	0.136395	50	0.89	0.273914	1.99365	49	0.05	0.0539437	0.38956	52	0.7
snpSS00179	0.815457	9.96196	50	<0.01
snpSS00180	0.770053	8.70392	52	<0.01	0.531703	4.48338	51	<0.01	0.604999	5.47924	52	<0.01
snpSS00181	0.842099	11.1506	51	<0.01	-0.0292419	-0.20686	50	0.84	-0.0662443	-0.478746	52	0.63
snpSS00182	0.620556	5.53953	49	<0.01
snpSS00183	0.838498	10.5494	47	<0.01	0.609726	5.21738	46	<0.01	0.595618	5.34698	52	<0.01
snpSS00184	0.916064	16.1522	50	<0.01
snpSS00186	0.677287	6.50947	50	<0.01	0.0837127	0.588053	49	0.56	0.418546	3.32327	52	<0.01
snpSS00189	0.559681	4.77556	50	<0.01
snpSS00191	0.797011	9.33119	50	<0.01	0.564237	4.78391	49	<0.01	0.546355	4.70396	52	<0.01
snpSS00192	0.889849	14.0641	52	<0.01
snpSS00193	0.838816	11.1106	52	<0.01	0.427233	3.37453	51	<0.01	0.50223	4.18815	52	<0.01
snpSS00194	0.712085	7.31372	52	<0.01
snpSS00195	0.678874	6.53774	50	<0.01	0.353797	2.64783	49	0.01	0.449913	3.63282	52	<0.01
